# Supplementary material for: Metabolomic/lipidomic profiling of COVID-19 and individual response to tocilizumab
Source: PLoS Pathog. 2021 Feb 1;17(2):e1009243. doi: 10.1371/journal.ppat.1009243 (PMC7877736; doi:10.1371/journal.ppat.1009243)
Supplement: S1 Table — ACF denotes acute cardiac failure, AI autoimmune disease, AKI acute kidney injury, ARDS acute respiratory distress syndrome, CKD chronic kidney disease, CVD cardiovascular disease, D deceased, DBT type 2 diabetes, DH discharged home, DYS dyslipidemia, H hypertension, K cancer, LTFU lost to follow-up. (XLSX) [file ppat.1009243.s005.xlsx]

## Sheet: Sheet1
		Gender	Age	Comorbidities	Complications	Invasive ventilation	Outcome	Tocilizumab
	COVID-19-001	F	71	H	ARDS	No	DH	no
	COVID-19-002	M	71	H	None	No	DH	no
	COVID-19-003	M	76	H, DBT	None	No	DH	no
	COVID-19-004	F	70	H	None	No	DH	no
	COVID-19-005	M	52	H, CVD	None	No	DH	no
	COVID-19-006	F	63	H	None	No	DH	no
	COVID-19-007	F	36	K	None	No	DH	no
	COVID-19-008	M	56	None	None	No	DH	no
	COVID-19-009	M	84	H, CVD, DBT	ARDS	No	D	no
	COVID-19-010	F	62	None	None	No	DH	no
	COVID-19-011	M	78	None	None	No	DH	no
	COVID-19-012	F	60	H	None	No	DH	no
	COVID-19-013	F	70	K, DYS	ARDS	No	DH	no
	COVID-19-014	M	74	H	ARDS	No	DH	no
	COVID-19-015	F	48	None	None	No	DH	no
	COVID-19-016	M	46	AI	ARDS	No	DH	No
	COVID-19-017	F	73	None	None	No	DH
	COVID-19-018	M	70	H	ARDS	Yes	LTFU	yes
	COVID-19-019	F	78	H	ARDS	Yes	DH	yes
	COVID-19-020	F	85	CVD, CKD, DBT	ARDS, ACF	Yes	D	yes
	COVID-19-021	M	70	H, DYS	ARDS	Yes	D	yes
	COVID-19-022	M	72	CVD, DBT, K	ARDS	Yes	D	no
	COVID-19-023	M	80	H, CVD	ARDS, AKI	Yes	DH	no
	COVID-19-024	M	65	None	ARDS	Yes	DH	yes
	COVID-19-025	M	64	CVD	ARDS	Yes	DH	no
	COVID-19-026	M	72	CVD	ARDS	Yes	DH	yes
	COVID-19-027	M	45	None	ARDS	Yes	DH	no
	COVID-19-028	F	40	None	ARDS	No	DH	no
	COVID-19-029	M	73	H, DYS	ARDS	Yes	DH	yes
	COVID-19-030	M	77	CVD, DBT, K	ARDS	Yes	DH	yes
