# Supplementary material for: Metabolomic/lipidomic profiling of COVID-19 and individual response to tocilizumab
Source: PLoS Pathog. 2021 Feb 1;17(2):e1009243. doi: 10.1371/journal.ppat.1009243 (PMC7877736; doi:10.1371/journal.ppat.1009243)
Supplement: S2 Table — Random Forest scores of the model discriminating COVID-19 patients and controls using the 21 quantified metabolites and lipoprotein-related parameters. P: predicted class; S. numeric score (controls: 0<S< 0.5; COVID-19 patients: 0.5 < S< 1). (XLSX) [file ppat.1009243.s006.xlsx]

## Sheet: Sheet1
		Metabolites		Lipoproteins
		P	S	P	S
	COVID-19-001	COVID-19	0.95	COVID-19	0.93
	COVID-19-002	COVID-19	0.83	COVID-19	0.57
	COVID-19-003	COVID-19	0.99	COVID-19	0.92
	COVID-19-004	COVID-19	0.82	CTR	0.3
	COVID-19-005	CTR	0.27	COVID-19	0.61
	COVID-19-006	COVID-19	0.78	CTR	0.47
	COVID-19-007	COVID-19	0.69	CTR	0.49
	COVID-19-008	COVID-19	0.79	COVID-19	0.85
	COVID-19-009	COVID-19	0.65	COVID-19	0.92
	COVID-19-010	COVID-19	0.79	COVID-19	0.51
	COVID-19-011	COVID-19	0.62	COVID-19	0.89
	COVID-19-012	COVID-19	0.58	CTR	0.35
	COVID-19-013	COVID-19	0.93	COVID-19	0.52
	COVID-19-014	COVID-19	0.86	COVID-19	0.91
	COVID-19-015	COVID-19	0.53	COVID-19	0.74
	COVID-19-016	COVID-19	0.98	COVID-19	0.78
	COVID-19-017	CTR	0.47	COVID-19	0.87
	COVID-19-018	COVID-19	0.91	COVID-19	0.96
	COVID-19-019	COVID-19	0.82	COVID-19	0.95
	COVID-19-020	COVID-19	0.87	COVID-19	0.79
	COVID-19-021	COVID-19	0.9	COVID-19	0.87
	COVID-19-022	COVID-19	0.96	COVID-19	0.78
	COVID-19-023	COVID-19	0.89	COVID-19	0.83
	COVID-19-024	COVID-19	0.91	COVID-19	0.81
	COVID-19-025	COVID-19	0.98	/	/
	COVID-19-026	COVID-19	0.93	COVID-19	0.78
	COVID-19-027	COVID-19	0.95	/	/
	COVID-19-028	COVID-19	0.85	COVID-19	0.84
	COVID-19-029	COVID-19	0.83	COVID-19	0.91
	COVID-19-030	COVID-19	0.7	COVID-19	0.9
	CTR-01	CTR	0.16	CTR	0.29
	CTR-02	COVID-19	0.75	COVID-19	0.77
	CTR-03	CTR	0.12	CTR	0.33
	CTR-04	CTR	0.17	/	/
	CTR-05	CTR	0.1	CTR	0.14
	CTR-06	CTR	0.089	CTR	0.21
	CTR-07	CTR	0.041	/	/
	CTR-08	CTR	0.1	CTR	0.19
	CTR-09	CTR	0.12	CTR	0.032
	CTR-10	CTR	0.017	CTR	0.016
	CTR-11	CTR	0.13	CTR	0.15
	CTR-12	CTR	0.003	CTR	0.034
	CTR-13	CTR	0.11	CTR	0.27
	CTR-14	CTR	0.056	CTR	0.16
	CTR-15	CTR	0.11	CTR	0.091
	CTR-16	CTR	0.27	CTR	0.31
	CTR-17	COVID-19	0.64	COVID-19	0.66
	CTR-18	CTR	0.12	CTR	0.4
	CTR-19	CTR	0.11	CTR	0.17
	CTR-20	COVID-19	0.52	COVID-19	0.71
	CTR-21	CTR	0.029	CTR	0.41
	CTR-22	CTR	0.023	CTR	0.078
	CTR-23	CTR	0.18	CTR	0.23
	CTR-24	CTR	0.34	CTR	0.054
	CTR-25	CTR	0.044	CTR	0.11
	CTR-26	CTR	0.26	CTR	0.4
	CTR-27	CTR	0.2	CTR	0.22
	CTR-28	CTR	0.054	CTR	0.17
	CTR-29	CTR	0.06	CTR	0.091
	CTR-30	CTR	0.36	CTR	0.42
