# Supplementary material for: Metabolomic/lipidomic profiling of COVID-19 and individual response to tocilizumab
Source: PLoS Pathog. 2021 Feb 1;17(2):e1009243. doi: 10.1371/journal.ppat.1009243 (PMC7877736; doi:10.1371/journal.ppat.1009243)
Supplement: S3 Table — Univariate analysis of the 21 quantified metabolites for the comparison between COVID-19 patients and control subjects. The median and MAD of each metabolite in the two groups are reported. The p-value of the univariate Wilcoxon-Mann-Whitney test together with the p-value calculated after false discovery rate correction and the effect size, using the Cliff’s delta formulation, were also reported for each metabolite. (XLSX) [file ppat.1009243.s007.xlsx]

## Sheet: Sheet1
		COVID-19		CTR
		Median	MAD	Median	MAD	P-value	P-value FDR	Effect Size
	Acetate	158.8	29.1	187.7	45.9	0.04	0.07	small
	Alanine	574.4	101.1	801.3	133.6	1.20*10-7	3.96*10-7	large
	Unknown	974.6	315.5	574.1	92.6	1.00*10-10	1.00*10-9	large
	Citrate	91.3	28.3	169.6	39.3	1.1*10-9	8.00*10-9	large
	Creatine	17.1	25.4	41.1	43.9	0.164	0.215	small
	Creatinine	143.7	53.3	125.4	23.3	0.273	0.337	small
	Formate	26.8	9.4	29.4	10.7	0.314	0.366	small
	Glycoproteins	9968.2	1161.1	7955.9	1587.6	1.13*10-7	3.96*10-7	large
	Glucose	3020.5	977.8	2757	389.3	0.138	0.193	small
	Glutamine	358.7	87.3	455.6	52.5	6.2*10-7	1.86*10-6	large
	Glycine	369.3	73.6	487	77.9	4.47*10-6	1.17*10-5	large
	Histidine	108.3	14.4	134.8	23.5	2.1*10-9	1.10*10-8	large
	Isoleucine	87	16.7	70.8	21.1	0.116	0.174	small
	Lactate	751.4	201.8	736.5	287.7	0.971	0.971	negligible
	Leucine	237.2	54	194.4	39.9	0.085	0.137	small
	Mannose	47.3	15.8	20.9	8.8	4.0*10-10	4.00*10-9	large
	Phenylalanine	167	48.9	139.7	22.3	0.007	0.013	medium
	Pyruvate	469.7	80.8	365.7	81.4	0.002	0.004	medium
	Tyrosine	173.3	35.2	183.8	25.6	0.73	0.767	negligible
	Valine	932.6	104.3	888.7	105.9	0.572	0.632	negligible
	3-hydroxybutyrate	68.2	67	21	14.8	1.4*10-4	3.34*10-4	large
