# Supplementary material for: Metabolomic/lipidomic profiling of COVID-19 and individual response to tocilizumab
Source: PLoS Pathog. 2021 Feb 1;17(2):e1009243. doi: 10.1371/journal.ppat.1009243 (PMC7877736; doi:10.1371/journal.ppat.1009243)
Supplement: S4 Table — Univariate analysis of the lipoprotein-related parameters for the comparison between COVID-19 patients and control subjects. The median and MAD of each parameter in the two groups are reported. The p-value of the univariate Wilcoxon-Mann-Whitney test together with the p-value calculated after false discovery rate correction and the effect size, using the Cliff’s delta formulation, were also reported for each parameter. (XLSX) [file ppat.1009243.s008.xlsx]

## Sheet: Sheet1
		COVID-19		CTR
		Median	MAD	Median	MAD	P-value	P-value FDR	Effect Size
	Tg	138.1	46.3	109.2	45.4	0.009	0.027	medium
	Chol	157.8	37.1	214.1	25.8	2.06*10-6	3.19*10-5	large
	LDL-Chol	77.7	23.1	119.7	21	5.25*10-5	4.61*10-4	large
	HDL-Chol	42.5	9.1	61.7	17.9	5.53*10-4	0.003	large
	Apo A1	105.2	20.5	147.2	33.8	2.28*10-6	3.19*10-5	large
	Apo A2	24.4	6.1	32.3	5.7	8.17*10-7	1.55*10-5	large
	Apo B100	87	17.9	89.7	20.4	0.586	0.661	negligible
	LDL-Chol/HDL-Chol	1.7	0.6	1.9	0.7	0.787	0.807	negligible
	Apo A1/Apo B100	0.7	0.2	0.6	0.2	0.003	0.011	medium
	Total (Particle number)	1582.8	325.6	1631.8	371.6	0.586	0.661	negligible
	VLDL (Particle number)	218.7	79.1	148.5	69.6	1.24*10-4	9.42*10-4	large
	IDL (Particle number)	108.8	68.4	82.1	21.5	0.264	0.371	small
	LDL (Particle number)	1189.1	256.2	1405.1	208.8	0.02	0.049	medium
	LDL1 (Particle number)	222	58.4	213.1	81	0.714	0.761	negligible
	LDL2 (Particle number)	161.7	47.9	200.1	101	0.23	0.332	small
	LDL3 (Particle number)	128.5	53.5	169.8	66.6	0.499	0.584	negligible
	LDL4 (Particle number)	98.9	97.4	158.9	67.1	0.043	0.089	small
	LDL5 (Particle number)	152.9	93.1	197.3	127.7	0.011	0.029	medium
	LDL6 (Particle number)	359.7	111.2	400.8	107.3	0.306	0.401	small
	Tg-VLDL	86.4	39.4	65.1	39.8	0.02	0.049	medium
	Tg-IDL	9.6	7.4	8.9	6.7	0.301	0.401	small
	Tg-LDL	28.8	12	19.5	5.2	2.41*10-4	0.002	large
	Tg-HDL	10.4	4.7	10.5	4.2	0.781	0.807	negligible
	Chol-VLDL	21.1	7.3	19.9	8.2	0.469	0.557	negligible
	Chol-IDL	12.2	8.8	11.1	2.8	0.743	0.784	negligible
	Chol-LDL	77.7	23.1	119.7	21	5.25*10-5	4.61*10-4	large
	Chol-HDL	42.5	9.1	61.7	17.9	5.54*10-4	0.003	large
	Free Chol-VLDL	10.4	3.9	9.2	3.1	0.145	0.236	small
	Free Chol-IDL	3.2	2.8	3.3	0.9	0.793	0.807	negligible
	Free Chol-LDL	24.7	6.7	34.6	6	0.002	0.008	medium
	Free Chol-HDL	10.3	2.8	13.1	5.4	0.106	0.176	small
	Ph-VLDL	21.5	6.9	20.5	8	0.306	0.401	small
	Ph-IDL	4.5	4	6.2	1.7	0.05	0.093	small
	Ph-LDL	48.8	12.6	68.6	8.6	2.13*10-4	0.001	large
	Ph-HDL	61.2	15.7	77.9	26.9	6.32*10-4	0.003	large
	Apo A1-HDL	105.5	21.7	149.3	32.1	2.52*10-6	3.12*10-5	large
	Apo A2-HDL	25.9	5.8	33.1	4.9	6.57*10-6	7.49*10-5	large
	Apo B-VLDL	12	4.3	8.2	3.8	2.13*10-4	0.001	large
	Apo B-IDL	6	3.8	4.5	1.2	0.258	0.368	small
	Apo B-LDL	65.4	14.1	77.3	11.5	0.02	0.049	medium
	Tg-VLDL1	39.8	22.1	27.1	24	0.041	0.087	small
	Tg-VLDL2	15.3	5.5	9.3	4.6	0.009	0.026	medium
	Tg-VLDL3	15	3.5	10	4	0.008	0.025	medium
	Tg-VLDL4	13.6	6.1	8.9	2.5	3.26*10-5	3.38*10-4	large
	Tg-VLDL5	4.4	0.6	2.6	0.7	6.67*10-8	1.90*10-6	large
	Chol-VLDL1	5.8	3	5.2	2.8	1	1	negligible
	Chol-VLDL2	2.6	1.1	2.9	1.6	0.408	0.495	negligible
	Chol-VLDL3	3.5	1.4	3.7	1.8	0.712	0.761	negligible
	Chol-VLDL4	5.4	3.4	5.2	1.5	0.799	0.807	negligible
	Chol-VLDL5	1.7	0.8	1.6	0.8	0.204	0.306	small
	Free Chol-VLDL1	1.6	2.1	1.4	1.6	0.6	0.67	negligible
	Free Chol-VLDL2	1.7	0.7	1.1	0.5	0.014	0.037	medium
	Free Chol-VLDL3	2	0.7	1.4	0.7	0.071	0.127	small
	Free Chol-VLDL4	2.3	1.6	2	0.9	0.047	0.092	small
	Free Chol-VLDL5	0.8	0.4	0.9	0.4	0.781	0.807	negligible
	Ph-VLDL1	5.9	3	4.1	3.4	0.359	0.449	negligible
	Ph-VLDL2	3.4	1.5	2.6	1	0.213	0.315	small
	Ph-VLDL3	4.2	1.2	3.5	1.8	0.171	0.271	small
	Ph-VLDL4	5.9	2.8	4.5	1.4	0.013	0.036	medium
	Ph-VLDL5	2	0.7	1.7	0.8	0.062	0.112	small
	Tg-LDL1	9.7	5.1	6	1.2	5.74*10-5	4.68*10-4	large
	Tg-LDL2	3.4	1.6	2.2	0.9	6.33*10-4	0.003	large
	Tg-LDL3	3.6	1.1	2.8	0.7	4.23*10-4	0.002	large
	Tg-LDL4	2.8	1.7	2	1	0.021	0.05	medium
	Tg-LDL5	3	1.5	2.6	1.3	0.436	0.524	negligible
	Tg-LDL6	6.1	1.1	4.9	1.2	3.32*10-4	0.002	large
	Chol-LDL1	17.2	6.9	22.6	9.4	0.018	0.046	medium
	Chol-LDL2	12.5	5.3	19.6	12.1	0.049	0.093	small
	Chol-LDL3	8.4	5	15.8	6.4	0.04	0.087	small
	Chol-LDL4	6	8.9	13.5	5.1	0.002	0.008	large
	Chol-LDL5	9.2	6.7	15.4	10.4	0.001	0.005	large
	Chol-LDL6	23.3	8.3	25.6	9.6	0.276	0.383	small
	Free Chol-LDL1	5.9	1.7	6.7	3	0.106	0.176	small
	Free Chol-LDL2	4.8	1.5	6.3	3.7	0.346	0.443	small
	Free Chol-LDL3	3.9	1.6	5.6	2.1	0.39	0.478	negligible
	Free Chol-LDL4	2.9	1.8	4.2	1.3	0.044	0.089	small
	Free Chol-LDL5	3.4	1.6	4.6	2.2	0.005	0.017	medium
	Free Chol-LDL6	5.2	2.3	6	2.2	0.045	0.089	small
	Ph-LDL1	11.6	3.3	12.7	4.8	0.201	0.306	small
	Ph-LDL2	8	2.9	11.1	5.8	0.105	0.176	small
	Ph-LDL3	5.7	2.2	9.2	3.5	0.084	0.145	small
	Ph-LDL4	4.4	4.9	7.8	2.8	0.009	0.026	medium
	Ph-LDL5	5.8	3.7	8.5	4.9	0.002	0.008	large
	Ph-LDL6	13	3.7	14	4.7	0.193	0.301	small
	Apo B-LDL1	12.2	3.2	11.7	4.5	0.714	0.761	negligible
	Apo B-LDL2	8.9	2.6	11	5.5	0.23	0.332	small
	Apo B-LDL3	7.1	2.9	9.3	3.7	0.502	0.584	negligible
	Apo B-LDL4	5.4	5.4	8.7	3.7	0.043	0.089	small
	Apo B-LDL5	8.4	5.1	10.8	7	0.011	0.029	medium
	Apo B-LDL6	19.8	6.1	22	5.9	0.302	0.401	small
	Tg-HDL1	3.5	1.9	3.4	2.3	0.314	0.406	small
	Tg-HDL2	2	0.9	1.6	0.7	0.058	0.107	small
	Tg-HDL3	2.1	0.9	2	0.8	0.359	0.449	negligible
	Tg-HDL4	3.1	0.9	3.7	0.8	0.022	0.05	medium
	Chol-HDL1	12.6	4.8	17.4	11.5	0.523	0.602	negligible
	Chol-HDL2	6.6	2.8	7.8	3.6	0.198	0.306	small
	Chol-HDL3	7.7	2.3	9.4	3	0.005	0.017	medium
	Chol-HDL4	14	4.8	22.5	3.7	4.56*10-8	1.73*10-6	large
	Free Chol-HDL1	2.4	1.3	4.3	3.1	0.039	0.087	small
	Free Chol-HDL2	1.4	0.8	1.5	1	0.298	0.401	small
	Free Chol-HDL3	1.2	0.6	2	1.1	8.78*10-4	0.004	large
	Free Chol-HDL4	2.4	1.5	3.9	1	5.96*10-4	0.003	large
	Ph-HDL1	14.7	6	18.9	14.6	0.62	0.686	negligible
	Ph-HDL2	11.2	4.1	11.3	5.3	0.678	0.744	negligible
	Ph-HDL3	12	3.3	16	5.7	0.005	0.017	medium
	Ph-HDL4	19.2	4.8	29.5	4.5	1.21*10-9	1.38*10-7	large
	Apo A1-HDL1	13.4	7.2	23.1	18.1	0.075	0.132	small
	Apo A1-HDL2	14.5	4.3	17.8	7	0.008	0.025	medium
	Apo A1-HDL3	21.3	5.3	26.1	8.1	0.019	0.047	medium
	Apo A1-HDL4	54.9	15.6	82.1	8.7	2.59*10-9	1.47*10-7	large
	Apo A2-HDL1	1.7	1.1	2.3	1.8	0.372	0.461	negligible
	Apo A2-HDL2	2.4	0.9	3	1.4	0.147	0.236	small
	Apo A2-HDL3	4.6	1.6	6	1.6	0.046	0.09	small
	Apo A2-HDL4	13.7	5.5	20.8	3.4	1.08*10-7	2.45*10-6	large
