# Supplementary material for: Metabolomic/lipidomic profiling of COVID-19 and individual response to tocilizumab
Source: PLoS Pathog. 2021 Feb 1;17(2):e1009243. doi: 10.1371/journal.ppat.1009243 (PMC7877736; doi:10.1371/journal.ppat.1009243)
Supplement: S5 Table — Univariate analysis of the 21 quantified metabolites for the comparison between COVID-19 patients before and after tocilizumab treatment. The p-value of the univariate Wilcoxon-Signed-Rack test together with the p-value calculated after false discovery rate correction and the effect size were reported for each metabolite. (XLSX) [file ppat.1009243.s009.xlsx]

## Sheet: Sheet1
		P-value	P-value FDR	Effect Size	Post-treatment trend
	Leucine	0.148	0.26	small	↓
	Isoleucine	0.313	0.505	small	↑
	Valine	0.945	0.945	negligible	↑
	Alanine	0.0781	0.182	medium	↑
	Acetate	0.0391	0.103	medium	↑
	Glycoproteins	0.641	0.747	negligible	↑
	3-hydroxybutyrate	0.945	0.945	negligible	↓
	Pyruvate	0.0156	0.082	medium	↓
	Glutamine	0.0156	0.082	medium	↑
	Citrate	0.007.81	0.082	medium	↑
	Glycine	0.00781	0.082	medium	↑
	Creatine	0.148	0.26	small	↑
	Creatinine	0.109	0.23	small	↑
	Lactate	0.0234	0.082	medium	↓
	Mannose	0.0234	0.082	medium	↓
	Glucose	0.742	0.82	negligible	↑
	Tyrosine	0.641	0.747	negligible	↑
	Histidine	0.547	0.747	negligible	↑
	Unknown	0.641	0.747	negligible	↓
	Phenylalanine	0.0391	0.103	medium	↓
	Formate	0.383	0.574	negligible	↓
