# Supplementary material for: Metabolomic/lipidomic profiling of COVID-19 and individual response to tocilizumab
Source: PLoS Pathog. 2021 Feb 1;17(2):e1009243. doi: 10.1371/journal.ppat.1009243 (PMC7877736; doi:10.1371/journal.ppat.1009243)
Supplement: S6 Table — Univariate analysis of the lipoprotein-related parameters for the comparison between COVID-19 patients before and after tocilizumab treatment. The p-value of the univariate Wilcoxon-Signed-Rack test together with the p-value calculated after false discovery rate correction and the effect size were reported for each parameter. (XLSX) [file ppat.1009243.s010.xlsx]

## Sheet: Sheet1
		P-value	P-value FDR	Effect Size	Post-treatment trend
	Tg	0.008	0.047	large	↑
	Chol	0.055	0.107	medium	↑
	LDL-Chol	0.25	0.32	small	↑
	HDL-Chol	0.383	0.441	small	↓
	Apo A1	0.945	0.954	negligible	↓
	Apo A2	0.25	0.32	small	↑
	Apo B100	0.039	0.084	medium	↑
	LDL-Chol/HDL-Chol	0.109	0.178	medium	↑
	Apo A1/Apo B100	0.078	0.141	medium	↑
	Total (Particle number)	0.039	0.084	medium	↑
	VLDL (Particle number)	0.016	0.056	large	↑
	IDL (Particle number)	0.039	0.084	medium	↑
	LDL (Particle number)	0.078	0.141	medium	↑
	LDL1 (Particle number)	0.195	0.278	small	↑
	LDL2 (Particle number)	0.742	0.783	negligible	↓
	LDL3 (Particle number)	0.945	0.954	negligible	↑
	LDL4 (Particle number)	0.108	0.178	medium	↑
	LDL5 (Particle number)	0.008	0.047	large	↑
	LDL6 (Particle number)	0.205	0.285	small	↑
	Tg-VLDL	0.008	0.047	large	↑
	Tg-IDL	0.008	0.047	large	↑
	Tg-LDL	0.078	0.141	medium	↑
	Tg-HDL	0.008	0.047	large	↑
	Chol-VLDL	0.016	0.056	large	↑
	Chol-IDL	0.016	0.056	large	↑
	Chol-LDL	0.25	0.32	small	↑
	Chol-HDL	0.383	0.441	small	↓
	Free Chol-VLDL	0.016	0.056	large	↑
	Free Chol-IDL	0.008	0.047	large	↑
	Free Chol-LDL	0.148	0.238	small	↑
	Free Chol-HDL	0.461	0.515	small	↓
	Ph-VLDL	0.016	0.056	large	↑
	Ph-IDL	0.008	0.047	large	↑
	Ph-LDL	0.109	0.178	medium	↑
	Ph-HDL	0.945	0.954	negligible	↓
	Apo A1-HDL	0.945	0.954	negligible	↑
	Apo A2-HDL	0.078	0.141	medium	↑
	Apo B-VLDL	0.016	0.056	large	↑
	Apo B-IDL	0.039	0.084	medium	↑
	Apo B-LDL	0.078	0.141	medium	↑
	Tg-VLDL1	0.008	0.047	large	↑
	Tg-VLDL2	0.008	0.047	large	↑
	Tg-VLDL3	0.039	0.084	medium	↑
	Tg-VLDL4	0.023	0.069	medium	↑
	Tg-VLDL5	0.039	0.084	medium	↑
	Chol-VLDL1	0.008	0.047	large	↑
	Chol-VLDL2	0.016	0.056	large	↑
	Chol-VLDL3	0.039	0.084	medium	↑
	Chol-VLDL4	0.039	0.084	medium	↑
	Chol-VLDL5	0.055	0.107	medium	↑
	Free Chol-VLDL1	0.008	0.047	large	↑
	Free Chol-VLDL2	0.016	0.056	large	↑
	Free Chol-VLDL3	0.023	0.069	medium	↑
	Free Chol-VLDL4	0.023	0.069	medium	↑
	Free Chol-VLDL5	0.016	0.056	large	↑
	Ph-VLDL1	0.008	0.047	large	↑
	Ph-VLDL2	0.008	0.047	large	↑
	Ph-VLDL3	0.039	0.084	medium	↑
	Ph-VLDL4	0.023	0.069	medium	↑
	Ph-VLDL5	0.055	0.107	medium	↑
	Tg-LDL1	0.039	0.084	medium	↑
	Tg-LDL2	0.25	0.32	small	↑
	Tg-LDL3	0.25	0.32	small	↑
	Tg-LDL4	0.055	0.107	medium	↑
	Tg-LDL5	0.039	0.084	medium	↑
	Tg-LDL6	0.313	0.387	small	↑
	Chol-LDL1	0.195	0.278	small	↑
	Chol-LDL2	0.195	0.278	small	↓
	Chol-LDL3	0.461	0.515	small	↓
	Chol-LDL4	0.178	0.277	small	↑
	Chol-LDL5	0.022	0.069	medium	↑
	Chol-LDL6	0.353	0.428	small	↑
	Free Chol-LDL1	0.313	0.387	small	↑
	Free Chol-LDL2	0.195	0.278	small	↓
	Free Chol-LDL3	0.641	0.696	negligible	↓
	Free Chol-LDL4	0.383	0.441	small	↑
	Free Chol-LDL5	0.039	0.084	medium	↑
	Free Chol-LDL6	0.353	0.428	small	↑
	Ph-LDL1	0.195	0.278	small	↑
	Ph-LDL2	0.25	0.32	small	↓
	Ph-LDL3	0.742	0.783	negligible	↓
	Ph-LDL4	0.151	0.239	small	↑
	Ph-LDL5	0.022	0.069	medium	↑
	Ph-LDL6	0.383	0.441	small	↑
	Apo B-LDL1	0.195	0.278	small	↑
	Apo B-LDL2	0.742	0.783	negligible	↓
	Apo B-LDL3	0.945	0.954	negligible	↑
	Apo B-LDL4	0.108	0.178	medium	↑
	Apo B-LDL5	0.008	0.047	large	↑
	Apo B-LDL6	0.205	0.285	small	↑
	Tg-HDL1	0.547	0.605	negligible	↑
	Tg-HDL2	0.092	0.165	medium	↑
	Tg-HDL3	0.016	0.056	large	↑
	Tg-HDL4	0.016	0.056	large	↑
	Chol-HDL1	0.008	0.047	large	↓
	Chol-HDL2	0.109	0.178	medium	↓
	Chol-HDL3	1	1	negligible	↓
	Chol-HDL4	0.016	0.056	large	↑
	Free Chol-HDL1	0.039	0.084	medium	↓
	Free Chol-HDL2	0.383	0.441	small	↓
	Free Chol-HDL3	0.641	0.696	negligible	↑
	Free Chol-HDL4	0.052	0.107	medium	↑
	Ph-HDL1	0.008	0.047	large	↓
	Ph-HDL2	0.25	0.32	small	↓
	Ph-HDL3	0.109	0.178	medium	↑
	Ph-HDL4	0.008	0.047	large	↑
	Apo A1-HDL1	0.016	0.056	large	↓
	Apo A1-HDL2	0.195	0.278	small	↓
	Apo A1-HDL3	0.461	0.515	small	↓
	Apo A1-HDL4	0.023	0.069	medium	↑
	Apo A2-HDL1	0.008	0.047	large	↓
	Apo A2-HDL2	0.313	0.387	small	↓
	Apo A2-HDL3	0.039	0.084	medium	↑
	Apo A2-HDL4	0.008	0.047	large	↑
