# Supplementary material for: Metabolomic/lipidomic profiling of COVID-19 and individual response to tocilizumab
Source: PLoS Pathog. 2021 Feb 1;17(2):e1009243. doi: 10.1371/journal.ppat.1009243 (PMC7877736; doi:10.1371/journal.ppat.1009243)
Supplement: S7 Table — For each metabolite, the chemical shift of the signal used for the analysis and the corresponding multiplicity are provided; d. s = singlet; d = doublet; t = triplet; dd = doublet of doublets; m = multiplet. The Human Metabolome Database (HMDB) compound ID of each metabolite is reported. (XLSX) [file ppat.1009243.s011.xlsx]

## Sheet: Sheet1
	Metabolites	HMDB ID	resonance
	3-hydroxybutyrate	HMDB00011	2.312, dd
	Acetate	HMDB00042	1.919, s
	L-Alanine	HMDB00161	1.482, d
	Citrate	HMDB00094	2.662, dd
	Creatine	HMDB00064	3.930, s
	Creatinine	HMDB00562	4.055, s
	Formate	HMDB00142	8.461, s
	Glycoproteins (N-Acetyl)	-	2.044, m
	D-Glucose	HMDB00122	5.240, d
	L-Glutamine	HMDB00641	2.458, m
	L-Glycine	HMDB00123	3.564, s
	L-Histidine	HMDB00177	7.057, s
	L-Isoleucine	HMDB00172	1.010, d
	Lactate	HMDB00190	4.114, q
	L-Leucine	HMDB00687	0.963, t
	D-Mannose	HMDB00169	4.905, d
	L-Phenylalanine	HMDB00159	7.43, m
	Pyruvate	HMDB00243	2.374, s
	L-Tyrosine	HMDB00158	6.896, d
	Unknown	-	7.255, m
	L-Valine	HMDB00883	1.043, d
